# Supplementary material for: Apelin Promotes Prostate Cancer Metastasis by Downregulating TIMP2 via Increases in miR-106a-5p Expression
Source: Cells. 2022 Oct 19;11(20):3285. doi: 10.3390/cells11203285 (PMC9600532; doi:10.3390/cells11203285)
Supplement: Supplementary file 1 [file cells-11-03285-s001.zip]

Archive with 1 entries (1 files):
- cells-1909423-supplementary.pdf
